# Supplementary material for: Impact of Grazing on Diversity of Semi-Arid Rangelands in Crete Island in the Context of Climatic Change
Source: Plants (Basel). 2022 Apr 4;11(7):982. doi: 10.3390/plants11070982 (PMC9003301; doi:10.3390/plants11070982)
Supplement: Supplementary file 1 [file plants-11-00982-s001.zip]

Archive with 1 entries (1 files):
- plants-1553620-supplementary.pdf
